# Supplementary material for: Solvent-Dependent GC–MS Fingerprinting of Lipophilic Constituents in Syzygium polyanthum Leaves: A Baseline Study for Future Greener Extraction Optimization
Source: Molecules. 2026 Jun 3;31(11):1932. doi: 10.3390/molecules31111932 (PMC13258493; doi:10.3390/molecules31111932)
Supplement: Supplementary file 1 [file molecules-31-01932-s001.zip]

Archive with 1 entries (1 files):
- molecules-4251208-supplementary.pdf
